# Supplementary material for: Regulated Phase Separation in Al–Ti–Cu–Co Alloys through Spark Plasma Sintering Process
Source: Materials (Basel). 2024 Jan 7;17(2):304. doi: 10.3390/ma17020304 (PMC10821483; doi:10.3390/ma17020304)
Supplement: Supplementary file 1 [file materials-17-00304-s001.zip]

Archive with 1 entries (1 files):
- materials-2799186-supplementary.pdf
